# Supplementary material for: Galactomannan Pentasaccharide Produced from Copra Meal Enhances Tight Junction Integration of Epithelial Tissue through Activation of AMPK
Source: Biomedicines. 2019 Oct 14;7(4):81. doi: 10.3390/biomedicines7040081 (PMC6966651; doi:10.3390/biomedicines7040081)
Supplement: Supplementary file 1 [file biomedicines-07-00081-s001.zip]

Archive with 9 entries (6 files):
- Supplementary/
- Supplementary/SupplementaryData NMR.pdf
- __MACOSX/
- __MACOSX/Supplementary/
- __MACOSX/Supplementary/._SupplementaryData NMR.pdf
- Supplementary/SupplementaryData NMR.docx
- __MACOSX/Supplementary/._SupplementaryData NMR.docx
- Supplementary/Western blot supplementary raw data .xlsx
- __MACOSX/Supplementary/._Western blot supplementary raw data .xlsx
