# Supplementary material for: Galactomannan Pentasaccharide Produced from Copra Meal Enhances Tight Junction Integration of Epithelial Tissue through Activation of AMPK
Source: Biomedicines. 2019 Oct 14;7(4):81. doi: 10.3390/biomedicines7040081 (PMC6966651; doi:10.3390/biomedicines7040081)
Supplement: Supplementary file 1 [file biomedicines-07-00081-s001.zip › Supplementary/Western blot supplementary raw data .xlsx]

## Sheet: WB rama JUN latest
		IJ	BV	BV/b-actin
0M	pAMPK	162.756	92.244	0.722434
0N	pAMPK	133.81	121.19	0.797675			pAMPK	AMPKa	pAMPK/AMPKa
15M	pAMPK	163.635	91.365	0.584601		0M	0.722434	0.610816	1.18274
15N	pAMPK	172.921	82.079	0.518133		15M	0.584601	0.704499	0.829812
30M	pAMPK	173.468	81.532	0.686707		30M	0.686707	0.579801	1.18438
30N	pAMPK	166.843	88.157	0.70752		60M	0.526293	0.658982	0.798645
0M	bpAMPK	127.315	127.685			120M	0.428586	0.580427	0.738398
0N	bpAMPK	103.071	151.929			0N	0.797675	0.660046	1.20851
15M	bpAMPK	98.714	156.286			15N	0.518133	0.647437	0.800284
15N	bpAMPK	96.587	158.413			30N	0.70752	0.5844	1.21068
30M	bpAMPK	136.271	118.729			60N	0.459964	0.728302	0.631557
30N	bpAMPK	130.4	124.6			120N	0.450337	0.651879	0.69083
0M	aAMPK	156.804	98.196	0.610816
0N	aAMPK	159.655	95.345	0.660046
15M	aAMPK	155.889	99.111	0.704499				GM4	UP
15N	aAMPK	157.206	97.794	0.647437			0min	1.18274	1.20851
30M	aAMPK	165.935	89.065	0.579801			15mins	0.829812	0.800284
30N	aAMPK	162.839	92.161	0.5844			30mins	1.18438	1.21068
0M	bAMPKa	94.238	160.762				60mins	0.798645	0.631557
0N	bAMPKa	110.548	144.452				120mins	0.738398	0.69083
15M	bAMPKa	114.317	140.683
15N	bAMPKa	103.952	151.048					%relative
30M	bAMPKa	101.387	153.613					GM4	UP
30N	bAMPKa	97.298	157.702				0min	97.867	100
60M	pAMPK	179.427	75.573	0.526293			15mins	103.69	100		pAMPK	15M	158.333
60N	pAMPK	182.409	72.591	0.459964			30mins	97.8281	100		pAMPK	15N	172.921
120M	pAMPK	187.28	67.72	0.428586			60mins	126.457	100		bpAMPK	15M	129.19
120N	pAMPK	183.137	71.863	0.450337			120mins	106.886	100		bpAMPK	15N	96.587
60M	bpAMPK	111.405	143.595								AMPKa	15M	163.905
60N	bpAMPK	97.181	157.819								AMPKa	15N	156.762
120M	bpAMPK	96.992	158.008								bAMPKa	15M	106
120N	bpAMPK	95.424	159.576								bAMPKa	15N	101.937
60M	AMPKa	163.103	91.897	0.658982								BG	181.063
60N	AMPKa	160.792	94.208	0.728302
120M	AMPKa	164.346	90.654	0.580427
120N	AMPKa	161.385	93.615	0.651879
60M	bAMPKa	115.547	139.453
60N	bAMPKa	125.647	129.353
120M	bAMPKa	98.815	156.185
120N	bAMPKa	111.392	143.608

## Sheet: WB Rama AUG latest
		ImageJ	Band Value		AMPK/beta actin
0M	pAMPK	96.49	158.51		1.17231			pAMPK	AMPKa	pAMPK/AMPKa
0N	pAMPK	117.49	137.51		1.33231		0M	1.17231	1.64462	0.712813
15M	pAMPK	171.66	83.34		0.618414		15M	0.618414	1.36921	0.451659
15N	pAMPK	187.715	67.285		0.550844		30M	0.499205	1.03815	0.480859
30M	pAMPK	189.701	65.299		0.499205		60M	0.672628	1.36773	0.491785
30N	pAMPK	191.899	63.101		0.419895		120M	0.541415	1.16636	0.464194
0M	bpAMPK	119.788	135.212				0N	1.33231	1.78053	0.748262
0N	bpAMPK	151.788	103.212				15N	0.550844	1.04483	0.527209
15M	bpAMPK	120.236	134.764				30N	0.419895	0.853168	0.49216
15N	bpAMPK	132.851	122.149				60N	0.657009	1.84623	0.355864
30M	bpAMPK	124.194	130.806				120N	0.419845	1.23295	0.34052
30N	bpAMPK	104.722	150.278
0M	aAMPK	49.753	205.247		1.64462
0N	aAMPK	75.896	179.104		1.78053
15M	aAMPK	98.097	156.903		1.36921					GM4	UP
15N	aAMPK	134.67	120.33		1.04483				0min	0.712813	0.748262
30M	aAMPK	145.997	109.003		1.03815				15mins	0.451659	0.527209
30N	aAMPK	139.191	115.809		0.853168				30mins	0.480859	0.49216
0M	bAMPKa	130.201	124.799						60mins	0.491785	0.355864
0N	bAMPKa	154.41	100.59						120mins	0.464194	0.34052
15M	bAMPKa	140.406	114.594
15N	bAMPKa	139.833	115.167							%relative
30M	bAMPKa	150.003	104.997							GM4	UP
30N	bAMPKa	119.26	135.74						0min	95.2625	100
60M	pAMPK	181.319	73.681		0.672628				15mins	85.6698	100
60N	pAMPK	188.535	66.465		0.657009				30mins	97.7037	100
120M	pAMPK	189.982	65.018		0.541415				60mins	138.194	100
120N	pAMPK	201.649	53.351		0.419845				120mins	136.319	100
60M	bpAMPK	145.458	109.542
60N	bpAMPK	153.837	101.163
120M	bpAMPK	134.911	120.089
120N	bpAMPK	127.927	127.073
60M	AMPKa	69.677	185.323		1.36773
60N	AMPKa	37.497	217.503		1.84623
120M	AMPKa	84.052	170.948		1.16636
120N	AMPKa	79.081	175.919		1.23295
60M	bAMPKa	119.503	135.497
60N	bAMPKa	137.191	117.809
120M	bAMPKa	108.434	146.566
120N	bAMPKa	112.319	142.681

## Sheet: WB Rama Oct latest
			IMJ	band value	AMPK/beta	pAMPK/AMPKa
pAMPK	0M	1	143.133	111.867	0.642751	1.09904			pAMPK	AMPKa
pAMPK	0N	2	100.686	154.314	0.808625	1.88142		0min	1.09904	1.88142
pAMPK	15M	3	140.057	114.943	0.609124	1.29714		15min	1.29714	1.72723
pAMPK	15N	4	121.959	133.041	0.747623	1.72723		30min	1.45976	1.14404
pAMPK	30M	5	147.483	107.517	0.592749	1.45976		60min	1.10417	0.915941
pAMPK	30N	6	137.978	117.022	0.587301	1.14404		120min	0.870632	0.913429
pAMPK	pos	7	108.159	146.841	0.655104	1.61479
pAMPK	60M	8	133.857	121.143	0.638233	1.10417
pAMPK	60N	9	124.086	130.914	0.664184	0.915941			pAMPK	AMPKa
pAMPK	120M	10	128.448	126.552	0.565735	0.870632		0min	58.4153	100
pAMPK	120N	11	119.876	135.124	0.637883	0.913429		15min	75.0993	100
pAMPK	pos	12	158.333	96.667	0.43683	0.698415		30min	127.597	100
AMPKa	0M	13	98.01	156.99	0.584831			60min	120.551	100
AMPKa	0N	14	76.981	178.019	0.429795			120min	95.3147	100
AMPKa	15M	15	87.508	167.492	0.469592
AMPKa	15N	16	80.956	174.044	0.432846
AMPKa	30M	17	75.651	179.349	0.40606
AMPKa	30N	18	101.34	153.66	0.513358
AMPKa	pos	19	78.543	176.457	0.405691
AMPKa	60M	20	107.644	147.356	0.57802
AMPKa	60N	21	130.295	124.705	0.725138
AMPKa	120M	22	125.283	129.717	0.649798
AMPKa	120N	23	132.352	122.648	0.698339
AMPKa	pos	24	127.508	127.492	0.625459
b-pAMPK	0M	25	80.956	174.044
b-pAMPK	0N	26	64.165	190.835
b-pAMPK	15M	27	66.298	188.702
b-pAMPK	15N	28	77.048	177.952
b-pAMPK	30M	29	73.613	181.387
b-pAMPK	30N	30	55.746	199.254
b-pAMPK	pos	31	30.851	224.149
b-pAMPK	60M	32	65.19	189.81
b-pAMPK	60N	33	57.895	197.105
b-pAMPK	120M	34	31.305	223.695
b-pAMPK	120N	35	43.168	211.832
b-pAMPK	pos	36	33.708	221.292
b-AMPKa	0M	37	87.413	167.587
b-AMPKa	0N	38	75.889	179.111
b-AMPKa	15M	39	68.651	186.349
b-AMPKa	15N	40	67.968	187.032
b-AMPKa	30M	41	68.695	186.305
b-AMPKa	30N	42	57.594	197.406
b-AMPKa	pos	43	61.397	193.603
b-AMPKa	60M	44	68.771	186.229
b-AMPKa	60N	45	75.317	179.683
b-AMPKa	120M	46	62.197	192.803
b-AMPKa	120N	47	65.476	189.524
b-AMPKa	pos	48	51.137	203.863

## Sheet: All data
		JUN			AUG			OCT
	%relative
	GM4	UP			GM4	UP			pAMPK	AMPKa
0min	97.867	100		0min	95.2625	100		0min	58.4153	100
15mins	103.69	100		15mins	85.6698	100		15min	75.0993	100
30mins	97.8281	100		30mins	97.7037	100		30min	127.597	100
60mins	126.457	100		60mins	138.194	100		60min	120.551	100
120mins	106.886	100		120mins	136.319	100		120min	95.3147	100
		JUN	AUG	OCT	Average	std
	0min	97.867	95.2625	58.4153	83.8483	22.064
	15min	103.69	85.6698	75.0993	88.1529	14.456
	30min	97.8281	97.7037	127.597	107.71	17.2232
	60min	126.457	138.194	120.551	128.401	8.98117
	120min	106.886	136.319	95.3147	112.84	21.1408
			Average %relative TEER change	UP	std
		0min	83.8483	100	22.064
		15min	88.1529	100	14.456
		30min	107.71	100	17.2232
		60min	128.401	100	8.98117
		120min	112.84	100	21.1408
